# Supplementary material for: On the origin and continuing evolution of SARS-CoV-2
Source: Natl Sci Rev. 2020 Mar 3;7(6):1012–23. doi: 10.1093/nsr/nwaa036 (PMC7107875; doi:10.1093/nsr/nwaa036)
Supplement: nwaa036_Supplemental_File [file nwaa036_supplemental_file.zip]

Archive with 1 entries (1 files):
- nwaa036.rar
